# Supplementary material for: High Inter- and Intra- Diversity of Amino Acid Content and Protein Digestibility Disclosed in Five Cool Season Legume Species with a Growing Market Demand
Source: Foods. 2023 Mar 24;12(7):1383. doi: 10.3390/foods12071383 (PMC10093753; doi:10.3390/foods12071383)
Supplement: Supplementary file 1 [file foods-12-01383-s001.zip]

Archive with 1 entries (1 files):
- foods-2261834-supplementary.pdf
